# Supplementary material for: Ultrasound-Assisted Extraction of Taro Leaf Antioxidants Using Natural Deep Eutectic Solvents: An Eco-Friendly Strategy for the Valorization of Crop Residues
Source: Antioxidants (Basel). 2023 Sep 26;12(10):1801. doi: 10.3390/antiox12101801 (PMC10604219; doi:10.3390/antiox12101801)
Supplement: Supplementary file 1 [file antioxidants-12-01801-s001.zip]

Archive with 1 entries (1 files):
- antioxidants-2625223-supplementary.pdf
